# Supplementary material for: Predicting Pathogenicity of TSHR Missense Variants of Uncertain Significance: An Integrative Computational Study
Source: Int J Mol Sci. 2026 Feb 6;27(3):1614. doi: 10.3390/ijms27031614 (PMC12898700; doi:10.3390/ijms27031614)
Supplement: Supplementary file 1 [file ijms-27-01614-s001.zip]

Archive with 1 entries (1 files):
- ijms-4117947-supplementary.pdf
